# Supplementary material for: Effective Treatment of Patients Experiencing Primary, Acute HIV Infection Decreases Exhausted/Activated CD4+ T Cells and CD8+ T Memory Stem Cells
Source: Cells. 2022 Jul 27;11(15):2307. doi: 10.3390/cells11152307 (PMC9367582; doi:10.3390/cells11152307)
Supplement: Supplementary file 1 [file cells-11-02307-s001.zip]

Archive with 3 entries (3 files):
- Figures S1-S7.pdf
- Table S4. .xlsx
- Tables S1-S3.pdf
